# Supplementary material for: A Psychosocial Critique of the Consequences of the COVID-19 Pandemic on UK Care Home Staff Attitudes to the Flu Vaccination: A Qualitative Longitudinal Study
Source: Vaccines (Basel). 2024 Dec 20;12(12):1437. doi: 10.3390/vaccines12121437 (PMC11728680; doi:10.3390/vaccines12121437)
Supplement: Supplementary file 1 [file vaccines-12-01437-s001.zip]

Archive with 2 entries (2 files):
- Supplementary Figure S1.pdf
- Supplementary Tables S1.docx
